# Supplementary material for: Sustainable 4D Printable Biobased Shape Memory Polymers with Linear Tunability and Multistimuli Actuation for Advanced Applications
Source: Small Sci. 2025 Apr 29;5(7):2500104. doi: 10.1002/smsc.202500104 (PMC12257905; doi:10.1002/smsc.202500104)
Supplement: Supplementary file 1 — Supplementary Material [file SMSC-5-2500104-s001.zip]

Archive with 11 entries (11 files):
- smsc.202500104-sup-00010-suppdata-S10.mp4
- smsc.202500104-sup-00011-suppdata-S11.mp4
- smsc.202500104-sup-0001-suppdata-S1.pdf
- smsc.202500104-sup-0002-suppdata-S2.mp4
- smsc.202500104-sup-0003-suppdata-S3.mp4
- smsc.202500104-sup-0004-suppdata-S4.mp4
- smsc.202500104-sup-0005-suppdata-S5.mp4
- smsc.202500104-sup-0006-suppdata-S6.mp4
- smsc.202500104-sup-0007-suppdata-S7.mp4
- smsc.202500104-sup-0008-suppdata-S8.mp4
- smsc.202500104-sup-0009-suppdata-S9.mp4
